# Supplementary material for: In Vitro Study on Nematicidal Effect of Silver Nanoparticles Against Meloidogyne incognita
Source: Molecules. 2025 Mar 1;30(5):1132. doi: 10.3390/molecules30051132 (PMC11902169; doi:10.3390/molecules30051132)
Supplement: Supplementary file 1 [file molecules-30-01132-s001.zip]

Archive with 1 entries (1 files):
- Supp.xlsx
