# Supplementary material for: In Vitro Study on Nematicidal Effect of Silver Nanoparticles Against Meloidogyne incognita
Source: Molecules. 2025 Mar 1;30(5):1132. doi: 10.3390/molecules30051132 (PMC11902169; doi:10.3390/molecules30051132)
Supplement: Supplementary file 1 [file molecules-30-01132-s001.zip › Supp.xlsx]

## Sheet: Table S1
Table S1. Hatching rate of M. incognita eggs in laboratory tests. The results are presented as means (n=4) ±SD. Different letter showed statistically significant differences within the same row tested based on ANOVA and means differences tested with Tukey’s test or the Kruskal–Wallis test with Benjamini–Hochberg correction (p ≤ 0.05) - rows marked with asterix (*).
Timepoint	0.00 ppm
	AgNO3	AgZ	AgZnZ
Day 1	4.4±3.5 a	2.0±0.9 a	3.5±2.0. a
Day 3*	3.0±1.1 a	1.3±0.9 a	2.7±0.7 a
Day 7*	4.1±1.7 a	6.4±3.1 a	4.3±0.7 a
Day 10*	9.3±3.5 a	5.2±1.8 ab	3.3±0.3 b
Timepoint	0.01 ppm
	AgNO3	AgZ	AgZnZ
Day 1	4.3±1.6 a	2.7±1.1 a	4.0±1.7 a
Day 3	3.1±2.2 a	3.2±1.0 a	3.7±1.7 a
Day 7*	4.5±2.3 a	3.8±0.5 a	2.5±1.5 a
Day 10	4.3±2.8 ab	7.9±2.3 a	3.4±1.1 b
Timepoint	0.02 ppm
	AgNO3	AgZ	AgZnZ
Day 1	2.7±2.0 a	2.5±0.8 a	4.0±1.3 a
Day 3	3.0±0.7 a	3.1±0.7 a	3.4±0.6 a
Day 7	3.1±0.7 a	2.8±1.8 a	3.8±1.1 a
Day 10	3.9±0.5 a	3.9±1.1 a	3.8±0.8 a
Timepoint	0.05 ppm
	AgNO3	AgZ	AgZnZ
Day 1	2.8±1.1 a	2.9±0.7 a	2.5±1.0 a
Day 3*	2.1±1.3 a	2.4±0.8 a	2.7±0.5 a
Day 7	2.6±0.5 b	4.7±0.7 a	4.4±0.8 a
Day 10	2.0±1.3 ab	3.2±0.7 a	1.3±0.6 b
Timepoint	0.10 ppm
	AgNO3	AgZ	AgZnZ
Day 1	2.7±1.3 a	3.2±0.2 a	3.7±1.1 a
Day 3	3.4±1.1 a	2.7±0.2 a	2.1±0.5 a
Day 7	2.5±0.7 a	4.2±1.7 a	3.9±0.9 a
Day 10	2.3±1.2 a	2.6±0.9 a	1.4±0.3 a
Timepoint	0.50 ppm
	AgNO3	AgZ	AgZnZ
Day 1	2.6±1.6 a	2.4±1.5 a	2.1±1.2 a
Day 3	2.9±1.4 a	3.6±1.5 a	2.3±0.5 a
Day 7*	2.3±0.4 a	3.3±1.7 a	2.8±0.6 a
Day 10	2.0±1.2 a	2.2±0.5 a	1.4±0.7 a
